# Supplementary material for: The exquisite specificity of human protein arginine methyltransferase 7 (PRMT7) toward Arg-X-Arg sites
Source: PLoS One. 2023 May 22;18(5):e0285812. doi: 10.1371/journal.pone.0285812 (PMC10202292; doi:10.1371/journal.pone.0285812)
Supplement: S1 File — (XLSX) [file pone.0285812.s001.xlsx]

## Sheet: Fig3
	Instrument Type	LS 6000
	User Number	10
	User Id	TROY
	User Comments
	Isotope Name(s):	3H
	Scintillator Choice:	LIQUID
	Experiment Name	Replicate #	Cycle 1	Cycle 2	Cycle 3	Cycle 4		Avg 1-4	Avg 2-4
	GST-HsPRMT7 only, HEPES pH 9.5, 10 mM DTT	1	72.8	79.4	73	80.2		76.35	77.5333
		2	71.6	87.8	88.6	91.6		84.9	89.3333
		3	82.8	85.6	88.8	90		86.8	88.1333
	Hs H2B (23-37) only, HEPES pH 9.5, 10 mM DTT	1	72.8	82.6	89.8	93.6		84.7	88.6667
		2	79	81.6	90.2	90.8		85.4	87.5333
		3	63	65.6	66.2	70.2		66.25	67.3333
	Hs H2B (23-37) + GST-HsPRMT7, HEPES pH 9.5, 10 mM DTT	1	1515.81	1524.23	1461.45	1513.88		1503.84	1499.85
		2	1809.61	1791.44	1740.26	1794.5		1783.95	1775.4
		3	1588.01	1540.03	1528.06	1544.48		1550.14	1537.52
	Xe H2B (23-37) only, HEPES pH 9.5, 10 mM DTT	1	65.6	70.2	72.6	73.6		70.5	72.1333
		2	65	64.2	72.8	68.4		67.6	68.4667
		3	67	68.4	69.6	72.6		69.4	70.2
	Xe H2B (23-37) + GST-HsPRMT7, HEPES pH 9.5, 10 mM DTT	1	122.8	130.6	132.01	127.61		128.255	130.073
		2	68.2	78.6	71.2	66.2		71.05	72
		3	85.2	97.6	93.6	88.41		91.2025	93.2033
	Blank		12.4	11.2	12	10.2		11.45	11.1333

## Sheet: Fig4
	Instrument Type	LS 6000
	User Number	10
	User Id	TROY
	User Comments
	Isotope Name(s):	3H
	Scintillator Choice:	LIQUID
	Experiment Name	Replicate #	Cycle 1	Cycle 2	Cycle 3	Cycle 4		Avg 1-4	Avg 2-4
t = 0
	GST-HsPRMT7 only	1	247.6	243.61	229.21	235.22		238.91	236.013
		2	74	63.8	70.6	64.81		68.3025	66.4033
		3	57	54	55.2	61.21		56.8525	56.8033
	Hs H2B (23-37) + GST-Hs PRMT7, HEPES pH 9.5, 10 mM DTT	1	76.8	82.6	85.2	80.61		81.3025	82.8033
		2	207	184.41	192.21	188.62		193.06	188.413
		3	79.8	74.6	84.21	80.81		79.855	79.8733
	10 μM Xe H2B (23-37) + GST-Hs PRMT7, HEPES pH 9.5, 10 mM DTT	1	51.6	51.4	58.4	50.6		53	53.4667
		2	173.8	172.61	172.21	157.21		168.958	167.343
		3	58	52.8	60.6	59.01		57.6025	57.47
	50 μM Xe H2B (23-37) + GST-Hs PRMT7, HEPES pH 9.5, 10 mM DTT	1	84.4	80.6	77.8	88.01		82.7025	82.1367
		2	69	61.2	70.4	72.01		68.1525	67.87
		3	60.2	55.6	60.6	57.01		58.3525	57.7367
t = 1 h
	GST-HsPRMT7 only	1	93.4	90.6	97.61	100.21		95.455	96.14
		2	123.2	122.6	137.01	128.61		127.855	129.407
		3	123	108.6	118.61	109.41		114.905	112.207
	Hs H2B (23-37) + GST-Hs PRMT7, HEPES pH 9.5, 10 mM DTT	1	6608.06	6531.84	6667.64	6437.6		6561.28	6545.69
		2	6264.26	6292.04	6334.62	6235.79		6281.68	6287.48
		3	7409.08	7398.48	7192.08	7156.88		7289.13	7249.15
	10 μM Xe H2B (23-37) + GST-Hs PRMT7, HEPES pH 9.5, 10 mM DTT	1	288.4	297.61	294.62	300.63		295.315	297.62
		2	309.8	320.61	313.02	304.03		311.865	312.553
		3	228.6	209.61	232.82	237.02		227.012	226.483
	50 μM Xe H2B (23-37) + GST-Hs PRMT7, HEPES pH 9.5, 10 mM DTT	1	479.81	167.01	172.81	199.62		254.812	179.813
		2	178	176.81	188.61	190.42		183.46	185.28
		3	177.8	198.01	198.61	198.22		193.16	198.28
t = 2 h
	GST-HsPRMT7 only	1	203.6	160.41	147.61	162.62		168.56	156.88
		2	179.2	190.01	184.21	191.62		186.26	188.613
		3	166	174.21	165.21	180.82		171.56	173.413
	Hs H2B (23-37) + GST-Hs PRMT7, HEPES pH 9.5, 10 mM DTT	1	6428.5	6192.47	6114.04	6457.45		6298.12	6254.65
		2	7947.53	7595.34	7468.54	7848.59		7715	7637.49
		3	8251.14	8129.37	7968.59	7968.41		8079.38	8022.12
	10 μM Xe H2B (23-37) + GST-Hs PRMT7, HEPES pH 9.5, 10 mM DTT	1	525.61	541.22	524.04	502.85		523.43	522.703
		2	531.01	485.02	515.44	484.85		504.08	495.103
		3	473.21	464.82	471.84	449.25		464.78	461.97
	50 μM Xe H2B (23-37) + GST-Hs PRMT7, HEPES pH 9.5, 10 mM DTT	1	347.81	334.42	352.63	350.04		346.225	345.697
		2	328.61	336.22	316.42	334.64		328.972	329.093
		3	279.41	283.21	263.22	279.23		276.268	275.22
t = 3 h
	GST-HsPRMT7 only	1	234.61	236.21	255.82	244.43		242.768	245.487
		2	251.41	266.41	255.02	259.03		257.967	260.153
		3	186.8	182.61	188.21	184.82		185.61	185.213
	Hs H2B (23-37) + GST-Hs PRMT7, HEPES pH 9.5, 10 mM DTT	1	8413.59	8102.82	8062.04	8105.47		8170.98	8090.11
		2	9020.61	9279.48	9216.74	9212		9182.21	9236.07
		3	9828.04	9911.52	9482.76	9891.28		9778.4	9761.85
	10 μM Xe H2B (23-37) + GST-Hs PRMT7, HEPES pH 9.5, 10 mM DTT	1	537.81	518.83	516.64	507.46		520.185	514.31
		2	592.62	582.83	575.85	605.27		589.143	587.983
		3	531.61	493.83	504.04	511.06		510.135	502.977
	50 μM Xe H2B (23-37) + GST-Hs PRMT7, HEPES pH 9.5, 10 mM DTT	1	324.21	324.62	333.43	388.84		342.775	348.963
		2	484.81	429.62	452.64	459.05		456.53	447.103
		3	363.21	360.62	404.03	382.24		377.525	382.297

## Sheet: Fig5
	Instrument Type	LS 6000
	User Number	10
	User Id	TROY
	User Comments
	Isotope Name(s):	3H
	Scintillator Choice:	LIQUID
	Experiment Name	Replicate #	Cycle 1	Cycle 2	Cycle 3	Cycle 4		Avg 1-4	Avg 2-4
	GST-HsPRMT7 only	1	123.8	107.6	105	112.6		112.25	108.4
		2	129.4	116.4	114.6	126.61		121.752	119.203
		3	126.2	117.6	118.2	114.6		119.15	116.8
	10 μM Hs H2B (23-37) only	1	73	71.2	71.8	72		72	71.6667
		2	52.6	59.6	55.8	56.2		56.05	57.2
		3	63.6	69.8	74.8	61.8		67.5	68.8
	10 μM Mono R KG only	1	70.8	51.8	65.6	66.2		63.6	61.2
		2	58.2	64.6	65.4	66.8		63.75	65.6
		3	74.8	77	80	80		77.95	79
	10 μM RGR KG only	1	67.2	68.6	65	70.4		67.8	68
		2	73.4	64.4	69.8	73		70.15	69.0667
		3	64	58	59.2	65.2		61.6	60.8
	10 μM Hs H2B (23-37) + GST-HsPRMT7	1	5552.84	5540.31	5417.58	5526.05		5509.2	5494.65
		2	4161.63	4109.69	4090.14	4159.79		4130.31	4119.87
		3	3291.23	3353.87	3360.92	3361.16		3341.8	3358.65
	10 μM Mono R KG + GST-HsPRMT7	1	174.4	178.8	182.41	169.41		176.255	176.873
		2	179.8	168	166.21	178.41		173.105	170.873
		3	195	196.4	212.01	211.01		203.605	206.473
	10 μM RGR KG only + GST-HsPRMT7	1	1622.82	1651.64	1670.86	1665.48		1652.7	1662.66
		2	1049.01	1020.62	1043.04	1046.05		1039.68	1036.57
		3	1768.02	1690.04	1745.67	1715.49		1729.8	1717.07
	Blank		37.6	47.2	44	37.8		41.65	43

## Sheet: Fig6
	Instrument Type	LS 6000
	User Number	10
	User Id	TROY
	User Comments
	Isotope Name(s):	3H
	Scintillator Choice:	LIQUID
		Experiment Name	Replicate #	Cycle 1	Cycle 2	Cycle 3	Cycle 4		Avg 1-4	Avg 2-4
	t = 0 min	GST-HsPRMT7 only	1	87.8	85.8	76.41	84.01		83.505	82.0733
			2	105.4	106.21	97.41	108.02		104.26	103.88
			3	110.8	114.41	112.01	118.82		114.01	115.08
		10 μM Hs H2B (23-37) + GST-HsPRMT7	1	135.6	143.01	143.62	139.22		140.363	141.95
			2	92	97.61	95.81	95.02		95.11	96.1467
			3	98.4	96.01	92.81	105.62		98.21	98.1467
		10 μM Xl H2B (23-37) + GST-HsPRMT7	1	99.4	100.41	108.41	106.82		103.76	105.213
			2	116.2	111.21	119.01	115.62		115.51	115.28
			3	105.2	100.21	105.61	110.62		105.41	105.48
		10 μM Mono R KG + GST-HsPRMT7	1	84.8	82.4	88.41	86.01		85.405	85.6067
			2	99	97.01	91.21	99.82		96.76	96.0133
			3	60.8	61.2	64.01	68.01		63.505	64.4067
		10 μM RGR KG + GST-HsPRMT7	1	59.4	66.4	62.01	70.21		64.505	66.2067
			2	89.4	81.2	91.41	87.81		87.455	86.8067
			3	73.2	75.8	83.21	86.21		79.605	81.74
	t = 15 min	GST-HsPRMT7 only	1	100.2	93.01	105.81	104.62		100.91	101.147
			2	114.2	109.41	104.01	111.22		109.71	108.213
			3	91.2	86.61	93.41	102.22		93.36	94.08
		10 μM Hs H2B (23-37) + GST-HsPRMT7	1	3338.24	3189.2	3170.97	3255.56		3238.49	3205.24
			2	2960.43	2949.79	3030.16	2970.71		2977.77	2983.55
			3	4353.25	4335.88	4375.72	4404.36		4367.3	4371.99
		10 μM Xl H2B (23-37) + GST-HsPRMT7	1	141.6	151.21	149.22	125.62		141.912	142.017
			2	129.6	135.21	125.42	128.42		129.662	129.683
			3	120.2	121.01	118.81	115.62		118.91	118.48
		10 μM Mono R KG + GST-HsPRMT7	1	107	109.41	110.01	99.02		106.36	106.147
			2	89.2	91.81	91.41	94.82		91.81	92.68
			3	126.6	124.01	122.41	112.22		121.31	119.547
		10 μM RGR KG + GST-HsPRMT7	1	267.6	254.42	258.63	240.04		255.172	251.03
			2	370.41	369.43	367.65	369.87		369.34	368.983
			3	252	269.02	255.43	261.05		259.375	261.833
	t = 30 min	GST-HsPRMT7 only	1	79	92.21	90.01	92.02		88.31	91.4133
			2	92.8	105.21	95.61	101.42		98.76	100.747
			3	107.8	107.21	107.61	105.02		106.91	106.613
		10 μM Hs H2B (23-37) + GST-HsPRMT7	1	4166.28	4079.3	4160.13	4186.15		4147.97	4141.86
			2	4307.89	4314.92	4309.35	4387.99		4330.04	4337.42
			3	3718.68	3739.68	3768.48	3731.07		3739.48	3746.41
		10 μM Xl H2B (23-37) + GST-HsPRMT7	1	156.4	105.41	154.62	158.63		143.765	139.553
			2	145	147.01	147.82	148.23		147.015	147.687
			3	235.21	227.62	225.83	226.64		228.825	226.697
		10 μM Mono R KG + GST-HsPRMT7	1	243.01	235.62	231.23	234.44		236.075	233.763
			2	179.4	173.81	179.22	174.83		176.815	175.953
			3	126.6	125.61	132.42	121.42		126.513	126.483
		10 μM RGR KG + GST-HsPRMT7	1	296.61	316.42	305.84	310.06		307.232	310.773
			2	303.81	309.62	296.24	311.86		305.383	305.907
			3	346.61	337.23	340.65	343.66		342.038	340.513
	t = 60 min	GST-HsPRMT7 only	1	144	144.21	137.82	136.23		140.565	139.42
			2	155.8	154.61	163.62	153.63		156.915	157.287
			3	167.8	151.61	158.82	162.23		160.115	157.553
		10 μM Hs H2B (23-37) + GST-HsPRMT7	1	4486.73	4446.76	4318.79	4424.23		4419.13	4396.59
			2	3161.29	3213.86	3208.61	3264.02		3211.95	3228.83
			3	2915.69	2919.44	2881.16	2890.55		2901.71	2897.05
		10 μM Xl H2B (23-37) + GST-HsPRMT7	1	320.81	333.63	312.64	333.26		325.085	326.51
			2	294.61	296.22	291.44	291.66		293.483	293.107
			3	324.61	324.63	320.04	304.86		318.535	316.51
		10 μM Mono R KG + GST-HsPRMT7	1	185.61	193.42	181.43	108.23		167.173	161.027
			2	218.61	215.82	220.83	212.24		216.875	216.297
			3	191.21	190.02	193.23	176.03		187.623	186.427
		10 μM RGR KG + GST-HsPRMT7	1	603.42	610.25	595.68	614.52		605.967	606.817
			2	498.22	498.84	510.27	504.7		503.007	504.603
			3	489.62	500.04	468.47	487.9		486.508	485.47
	t = 120 min	GST-HsPRMT7 only	1	174.61	185.02	188.23	183.04		182.725	185.43
			2	187.41	190.82	190.03	189.84		189.525	190.23
			3	269.81	259.82	264.24	251.05		261.23	258.37
		10 μM Hs H2B (23-37) + GST-HsPRMT7	1	3906.94	3850.75	3882.76	3918.97		3889.86	3884.16
			2	3618.94	3577.53	3649.93	3585.71		3608.03	3604.39
			3	4758.78	4688.03	4703.48	4710.73		4715.25	4700.75
		10 μM Xl H2B (23-37) + GST-HsPRMT7	1	319.61	318.43	297.24	308.26		310.885	307.977
			2	351.61	342.63	343.65	349.27		346.79	345.183
			3	324.41	314.63	314.65	322.66		319.087	317.313
		10 μM Mono R KG + GST-HsPRMT7	1	234.01	202.82	202.43	203.44		210.675	202.897
			2	189.81	185.62	192.23	189.64		189.325	189.163
			3	319.41	304.63	343.25	324.87		323.04	324.25
		10 μM RGR KG + GST-HsPRMT7	1	661.63	687.67	710.31	678.14		684.437	692.04
			2	1058.65	1036.7	1057.96	1006		1039.83	1033.55
			3	816.44	827.88	847.93	809.96		825.553	828.59
	t = 120 min	10 μM Hs H2B (23-37) only	1	99.4	103.21	106.82	106.42		103.963	105.483
	substrate only ctrls		2	119.61	110.41	108.82	112.42		112.815	110.55
			3	85.8	90.61	90.41	92.62		89.86	91.2133
		10 μM Hs H2B (23-37) only	1	107.6	102.61	108.62	100.22		104.762	103.817
			2	97.8	97.61	97.21	98.42		97.76	97.7467
			3	97.2	92.21	84.21	90.82		91.11	89.08
		10 μM Mono R KG only	1	114.21	117.61	118.82	112.23		115.718	116.22
			2	168.81	167.42	164.43	168.04		167.175	166.63
			3	91.2	93.01	89.01	95.22		92.11	92.4133
		10 μM RGR KG only	1	110.01	106.61	104.82	108.62		107.515	106.683
			2	128.61	139.81	131.02	138.23		134.418	136.353
			3	105.01	110.21	104.82	109.82		107.465	108.283
		P81 blank	1	103.21	104.01	99.02	105.53		102.942	102.853

## Sheet: Fig7 (left)
	Instrument Type	LS 6000
	User Number	10
	User Id	TROY
	User Comments
	Isotope Name(s):	3H
	Scintillator Choice:	LIQUID
		Experiment Name	Replicate #	Cycle 1	Cycle 2	Cycle 3	Cycle 4		Avg 1-4	Avg 2-4
	E only control	GST-HsPRMT7 only	1	121.2	127.2	139.61	142.01		132.505	136.273
			2	123.4	125.4	126.01	128.01		125.705	126.473
			3	127	124.2	132.61	135.61		129.855	130.807
	Mono R KG Substrates	0.1 μM mono R KG + GST-HsPRMT7	1	112.8	122.2	125.01	120.01		120.005	122.407
			2	108.4	107.4	113.41	115.21		111.105	112.007
			3	111.2	107.4	114.81	120.21		113.405	114.14
		0.2 μM mono R KG + GST-HsPRMT7	1	111.8	119.2	126.81	124.81		120.655	123.607
			2	121	133.4	141.21	129.21		131.205	134.607
			3	148.2	137.6	147.41	137.81		142.755	140.94
		0.4 μM mono R KG + GST-HsPRMT7	1	112.6	118.6	116.61	135.21		120.755	123.473
			2	116.8	116.2	127.21	122.81		120.755	122.073
			3	134.8	128.4	135.01	126.41		131.155	129.94
		0.8 μM mono R KG + GST-HsPRMT7	1	135	136.6	136.41	148.41		139.105	140.473
			2	264.2	265.41	255.42	273.22		264.562	264.683
			3	175	178.61	169.61	191.82		178.76	180.013
		2.0 μM mono R KG + GST-HsPRMT7	1	259.6	261.01	257.22	271.22		262.263	263.15
			2	290	286.01	287.02	292.43		288.865	288.487
			3	218.2	228.61	221.61	232.42		225.21	227.547
		2.0 μM mono R KG only	1	100.8	112.2	107.21	122.01		110.555	113.807
			2	103.6	102.4	107.21	117.81		107.755	109.14
			3	362.4	378.41	388.63	384.04		378.37	383.693
	RGR KG Substrates	0.1 μM RGR KG + GST-HsPRMT7	1	135.8	140.41	137.61	133.21		136.758	137.077
			2	182.2	177.61	177.61	171.22		177.16	175.48
			3	163.4	177.21	177.61	183.22		175.36	179.347
		0.2 μM RGR KG + GST-HsPRMT7	1	255	262.61	258.62	259.82		259.012	260.35
			2	243.4	273.61	246.02	254.42		254.362	258.017
			3	179.6	176.81	173.01	176.42		176.46	175.413
		0.4 μM RGR KG + GST-HsPRMT7	1	358.41	386.02	377.63	366.84		372.225	376.83
			2	373.41	368.42	370.63	371.04		370.875	370.03
			3	387.01	367.02	374.83	393.24		380.525	378.363
		0.8 μM RGR KG + GST-HsPRMT7	1	580.81	605.83	574.64	583.46		586.185	587.977
			2	437.41	442.62	453.63	453.24		446.725	449.83
			3	603.01	603.63	627.85	600.86		608.837	610.78
		2.0 μM RGR KG + GST-HsPRMT7	1	612.41	594.63	614.45	586.86		602.087	598.647
			2	826.02	837.24	829.06	860.69		838.252	842.33
			3	894.22	885.64	899.07	896.29		893.805	893.667
	S only control	2.0 μM RGR KG only	1	111.6	120.81	120.21	123.81		119.108	121.61
			2	125.2	126.41	135.21	131.01		129.458	130.877
			3	68.2	65.6	71.01	76.81		70.405	71.14
	Positive Control	10 μM Hs H2B (23-37) + GST-HsPRMT7	1	8509.61	8591.44	8486.66	8545.49		8533.3	8541.2
			2	9273.23	9249.28	9333.33	9270.37		9281.55	9284.33
			3	11614.3	11619.2	11693.9	11556.2		11620.9	11623.1
		P81 blank		32.8	36.2	33.4	38.2		35.15	35.9333

## Sheet: Fig7 (right)
	Instrument Type	LS 6000
	User Number	10
	User Id	TROY
	User Comments
	Isotope Name(s):	3H
	Scintillator Choice:	LIQUID
		Experiment Name	Replicate #	Cycle 1	Cycle 2	Cycle 3	Cycle 4		Avg 1-4	Avg 2-4
	E only control	GST-HsPRMT7 only	1	150	156.41	157.81	158.42		155.66	157.547
			2	132	136.61	138.81	132.42		134.96	135.947
			3	165.2	159.61	167.01	160.62		163.11	162.413
	Positive Control	10 μM Hs H2B (23-37) + GST-HsPRMT7	1	19442.6	19218.8	19068.4	19218.4		19237.1	19168.5
			2	16614.6	16560.7	16597.4	16623.3		16599	16593.8
			3	17975.5	17891.8	18085.9	17747.2		17925.1	17908.3
	KRGR KG Substrates	0.1 μM peptide + GST-HsPRMT7	1	225.8	216.01	215.02	208.03		216.215	213.02
			2	231.8	233.21	242.22	232.03		234.815	235.82
			3	207.4	215.21	199.62	205.63		206.965	206.82
		0.2 μM peptide + GST-HsPRMT7	1	339.4	337.22	329.23	327.04		333.223	331.163
			2	246	247.21	255.42	262.83		252.865	255.153
			3	389	404.62	380.23	409.45		395.825	398.1
		0.4 μM peptide + GST-HsPRMT7	1	478	455.42	465.04	457.06		463.88	459.173
			2	439	446.02	472.24	465.06		455.58	461.107
			3	433.2	428.42	414.64	404.65		420.227	415.903
		0.8 μM peptide + GST-HsPRMT7	1	769.01	794.84	748.47	757.7		767.505	767.003
			2	661.61	652.23	659.06	648.09		655.248	653.127
			3	657.61	681.44	667.46	657.69		666.05	668.863
		20 μM peptide + GST-HsPRMT7	1	996.21	1025.85	985.29	995.13		1000.62	1002.09
			2	1064.81	1083.86	1069.5	1085.55		1075.93	1079.64
			3	1199.42	1195.86	1210.31	1179.76		1196.34	1195.31
	RKR KG Substrates	0.1 μM peptide + GST-HsPRMT7	1	204.8	204.41	186.22	197.63		198.265	196.087
			2	219.6	215.01	224.02	213.63		218.065	217.553
			3	238.6	237.01	246.02	233.63		238.815	238.887
		0.2 μM peptide + GST-HsPRMT7	1	278.4	270.22	280.23	280.04		277.223	276.83
			2	300.6	303.02	307.03	286.44		299.272	298.83
			3	263.4	291.82	275.03	271.84		275.522	279.563
		0.4 μM peptide + GST-HsPRMT7	1	514.21	510.63	526.25	514.67		516.44	517.183
			2	580.01	575.43	580.66	576.68		578.195	577.59
			3	604.81	606.04	609.46	612.09		608.1	609.197
		0.8 μM peptide + GST-HsPRMT7	1	1294.02	1275.28	1267.93	1279.18		1279.1	1274.13
			2	868.02	871.05	903.49	862.32		876.22	878.953
			3	861.22	871.25	874.89	880.33		871.923	875.49
		20 μM peptide + GST-HsPRMT7	1	1045.22	1037.46	1042.71	1034.75		1040.04	1038.31
			2	1304.63	1301.08	1310.74	1300.59		1304.26	1304.14
			3	1312.83	1346.88	1333.14	1320.99		1328.46	1333.67
	RGRK KG Substrates	0.1 μM peptide + GST-HsPRMT7	1	182.2	174.01	174.42	170.62		175.312	173.017
			2	178	187.21	192.02	190.83		187.015	190.02
			3	191.8	186.61	191.02	192.83		190.565	190.153
		0.2 μM peptide + GST-HsPRMT7	1	336.61	346.62	332.24	348.05		340.88	342.303
			2	264.01	262.62	269.83	259.24		263.925	263.897
			3	342.01	344.42	366.04	371.26		355.933	360.573
		0.4 μM peptide + GST-HsPRMT7	1	362.21	374.63	356.04	373.06		366.485	367.91
			2	532.61	549.44	545.86	539.08		541.748	544.793
			3	373.41	362.42	358.44	370.66		366.233	363.84
		0.8 μM peptide + GST-HsPRMT7	1	792.62	773.25	791.89	766.92		781.17	777.353
			2	554.02	553.24	565.86	561.68		558.7	560.26
			3	650.42	619.44	606.27	617.09		623.305	614.267
		20 μM peptide + GST-HsPRMT7	1	885.83	854.86	873.7	906.54		880.233	878.367
			2	846.23	802.66	816.09	824.13		822.278	814.293
			3	824.43	818.46	803.09	817.93		815.977	813.16
	RER KG Substrates	0.1 μM peptide + GST-HsPRMT7	1	165.61	156.61	159.62	157.82		159.915	158.017
			2	146.4	144.01	139.62	142.22		143.062	141.95
			3	142	162.41	146.22	142.62		148.312	150.417
		0.2 μM peptide + GST-HsPRMT7	1	150.01	149.01	141.22	137.42		144.415	142.55
			2	151.41	163.81	158.62	153.02		156.715	158.483
			3	170.21	155.21	153.82	157.62		159.215	155.55
		0.4 μM peptide + GST-HsPRMT7	1	172.21	163.81	163.62	163.43		165.767	163.62
			2	184.81	172.01	185.02	175.43		179.317	177.487
			3	188.61	188.81	172.42	186.43		184.067	182.553
		0.8 μM peptide + GST-HsPRMT7	1	192.01	178.41	201.02	180.23		187.917	186.553
			2	174.21	177.21	176.82	172.83		175.268	175.62
			3	189.61	201.62	193.42	192.63		194.32	195.89
		20 μM peptide + GST-HsPRMT7	1	326.41	346.23	336.04	344.86		338.385	342.377
			2	324.61	321.23	310.44	321.65		319.482	317.773
			3	319.01	330.43	311.04	305.25		316.433	315.573

## Sheet: Fig8 (Mono R KG + Hs H2B 23-37)
	Instrument Type	LS 6000
	User Number	10
	User Id	TROY
	User Comments
	Isotope Name(s):	3H
	Scintillator Choice:	LIQUID
	without salt
		Experiment Name	Replicate #	Cycle 1	Cycle 2	Cycle 3	Cycle 4		Avg 1-4	Avg 2-4
	E only control	GST-HsPRMT7 only	1	155.8	162.6	154.81	164.41		159.405	160.607
			2	180.6	183	194.01	202.02		189.907	193.01
			3	161	171	160.01	168.01		165.005	166.34
	Mono R KG Substrates	0.2 μM mono R KG + GST-HsPRMT7	1	155.4	142.2	149.41	158.41		151.355	150.007
			2	141.8	146.4	147.41	152.21		146.955	148.673
			3	155.8	152.6	165.81	159.41		158.405	159.273
		0.4 μM mono R KG + GST-HsPRMT7	1	183	201.41	185.01	192.02		190.36	192.813
			2	199.4	206.41	225.81	218.62		212.56	216.947
			3	203	202.61	196.21	206.42		202.06	201.747
		1.0 μM mono R KG + GST-HsPRMT7	1	294.2	289.01	278.22	288.02		287.363	285.083
			2	254.8	240.81	247.01	235.82		244.61	241.213
			3	271.4	271.21	272.62	274.02		272.312	272.617
		3.7 μM mono R KG + GST-HsPRMT7	1	1035.81	1049.63	1079.86	1083.89		1062.3	1071.13
			2	714.61	751.62	733.64	743.06		735.732	742.773
			3	853.81	868.83	882.85	893.88		874.842	881.853
		20 μM mono R KG + GST-HsPRMT7	1	978.81	1003.03	1022.86	998.48		1000.79	1008.12
			2	819.81	787.23	829.05	836.47		818.14	817.583
			3	916.41	932.63	941.66	975.68		941.595	949.99
		46.8 μM mono R KG + GST-HsPRMT7	1	971.81	968.63	961.26	984.29		971.497	971.393
			2	766.41	794.83	799.65	806.47		791.84	800.317
			3	902.41	898.63	909.06	906.48		904.145	904.723
	Hs H2B (23-37) Control	0.2 μM Hs H2B (23-37) + GST-HsPRMT7	1	1800	1784.44	1801.88	1833.12		1804.86	1806.48
			2	1710	1750.44	1812.48	1752.52		1756.36	1771.81
			3	2659.6	2640.26	2636.32	2636.78		2643.24	2637.79
		0.4 μM Hs H2B (23-37) + GST-HsPRMT7	1	5031.81	5059.72	4957.63	5016.74		5016.48	5011.36
			2	7562.02	7648.39	7493.35	7481.51		7546.32	7541.08
			3	8192.43	8175	8266.39	8213.76		8211.9	8218.38
		1.0 μM Hs H2B (23-37) + GST-HsPRMT7	1	11846	11812.5	12056.4	11985.8		11925.2	11951.6
			2	15390.1	15523.8	15564.8	15647.7		15531.6	15578.8
			3	8965.84	8974.44	9259.25	9258.65		9114.55	9164.11
		4.0 μM Hs H2B (23-37) + GST-HsPRMT7	1	17287.7	17374.3	17391.7	17631.5		17421.3	17465.8
			2	16353.9	16342.7	16779.2	16696.2		16543	16606
			3	19899.9	19959.2	19923	20545.1		20081.8	20142.4
		20 μM Hs H2B (23-37) + GST-HsPRMT7	1	15099.3	15233.5	14952.6	15042.7		15082	15076.2
			2	16789.7	16967.7	16666.9	16555.4		16744.9	16730
			3	14729.3	14618	14638	14203.2		14547.1	14486.4
		50 μM Hs H2B (23-37) + GST-HsPRMT7	1	18067.2	18052.6	18159.2	17976.7		18063.9	18062.8
			2	15038.5	15028.9	15199.6	15916.6		15295.9	15381.7
			3	12181.3	12323.8	12157.7	11940.1		12150.7	12140.5
	E only control / KCl	GST-HsPRMT7 only	1	109	106.4	106.21	107.61		107.305	106.74
			2	78.2	88	85.81	92.81		86.205	88.8733
			3	114.4	119.8	113.41	113.01		115.155	115.407
	+ 130 mM KCl
		Experiment Name	Replicate #	Cycle 1	Cycle 2	Cycle 3	Cycle 4		Avg 1-4	Avg 2-4
	mono R KG Substrates w/ 130 mM KCl	0.2 μM mono R KG + GST-HsPRMT7	1	91.6	84.8	89.81	99.01		91.305	91.2067
			2	119.8	106.6	117.41	118.01		115.455	114.007
			3	75.8	81.8	81.41	80.21		79.805	81.14
		0.4 μM mono R KG + GST-HsPRMT7	1	93	83.2	95.41	83.41		88.755	87.34
			2	102.6	99	108.81	97.61		102.005	101.807
			3	103.6	101	96.01	108.81		102.355	101.94
		1.0 μM mono R KG + GST-HsPRMT7	1	105.4	93.2	96.01	102.81		99.355	97.34
			2	74.6	83.6	80.01	79.81		79.505	81.14
			3	129.4	118.01	125.21	121.41		123.507	121.543
		3.7 μM mono R KG + GST-HsPRMT7	1	144.8	147.41	139.61	139.81		142.908	142.277
			2	121.6	119.81	118.61	117.41		119.357	118.61
			3	123	138.41	123.41	126.81		127.907	129.543
		20 μM mono R KG + GST-HsPRMT7	1	143.2	144.21	141.61	144.21		143.308	143.343
			2	154	159.61	155.41	157.42		156.61	157.48
			3	164.8	167.01	164.61	160.22		164.16	163.947
		46.8 μM mono R KG + GST-HsPRMT7	1	212.2	205.01	217.62	215.42		212.562	212.683
			2	185.2	190.01	198.41	203.42		194.26	197.28
			3	189	205.61	211.22	211.62		204.363	209.483
	Hs H2B (23-37) Control	0.2 μM Hs H2B (23-37) + GST-HsPRMT7	1	234.8	231.01	220.81	235.82		230.61	228.315
			2	178.4	182.01	200.41	184.81		186.407	192.61
			3	249.2	254.21	240.61	239.02		245.76	239.815
		0.4 μM Hs H2B (23-37) + GST-HsPRMT7	1	275.6	291.01	299.02	302.82		292.113	300.92
			2	268.4	267.01	287.02	293.02		278.862	290.02
			3	293	299.01	304.82	306.22		300.762	305.52
		1.0 μM Hs H2B (23-37) + GST-HsPRMT7	1	713.61	699.43	718.44	731.46		715.735	724.95
			2	703.21	746.43	764.24	740.66		738.635	752.45
			3	664.61	646.02	654.04	662.85		656.88	658.445
		4.0 μM Hs H2B (23-37) + GST-HsPRMT7	1	2629.04	2690.7	2683.56	2603.41		2651.68	2643.48
			2	2705.05	2811.51	2742.97	2800.03		2764.89	2771.5
			3	2902.85	2944.12	2828.77	2865.44		2885.3	2847.11
		20 μM Hs H2B (23-37) + GST-HsPRMT7	1	8797.76	8929.35	8954.35	8902.54		8896	8928.44
			2	7872.15	7816.11	7967.29	7710.65		7841.55	7838.97
			3	8973.37	9184.78	9457.59	9180.58		9199.08	9319.08
		50 μM Hs H2B (23-37) + GST-HsPRMT7	1	11303.8	11281.9	11273.7	11146		11251.3	11209.8
			2	11506.8	11645.7	11861.4	11518.8		11633.2	11690.1
			3	11453.4	11712.5	11606.5	11499.4		11568	11553

## Sheet: Fig8 (RGR KG)
	Instrument Type	LS 6000
	User Number	10
	User Id	TROY
	User Comments
	Isotope Name(s):	3H
	Scintillator Choice:	LIQUID
	without salt
		Experiment Name	Replicate #	Cycle 1	Cycle 2	Cycle 3	Cycle 4		Avg 1-4	Avg 2-4
	E only control	GST-HsPRMT7 only	1	197.6	216.21	216.22	214.82		211.212	215.75
			2	205	208.81	217.22	207.42		209.612	211.15
			3	210.6	218.41	227.42	229.02		221.362	224.95
	Mono R KG Substrates	0.4 μM RGR KG + GST-HsPRMT7	1	268.2	283.01	293.22	288.23		283.165	288.153
			2	844	857.63	836.46	790.69		832.195	828.26
			3	636	660.43	656.85	667.27		655.137	661.517
		1.0 μM RGR KG + GST-HsPRMT7	1	1386.21	1467.66	1524.11	1523.97		1475.49	1505.25
			2	1584.21	1620.26	1607.72	1623.58		1608.94	1617.19
			3	1340.41	1354.25	1332.1	1405.76		1358.13	1364.04
		2.0 μM RGR KG + GST-HsPRMT7	1	1868.01	1951.88	1899.94	1920.81		1910.16	1924.21
			2	1549.01	1532.46	1522.52	1561.97		1541.49	1538.98
			3	1895.01	1971.68	1994.55	1986.22		1961.87	1984.15
		4.0 μM RGR KG + GST-HsPRMT7	1	17.4	14.2	16.4	15.4		15.85	15.3333	data excluded - sample contaminated
			2	1955.22	1944.28	2004.36	1998.43		1975.57	1982.36
			3	2634.22	2689.72	2656.61	2628.9		2652.36	2658.41
		17.1 μM RGR KG + GST-HsPRMT7	1	2553.02	2629.52	2577.21	2557.89		2579.41	2588.21
			2	2723.23	2787.53	2719.02	2710.71		2735.12	2739.09
			3	2286.82	2234.1	2297.59	2271.46		2272.49	2267.72
		58.9 μM RGR KG + GST-HsPRMT7	1	1849.62	1923.69	1903.56	1890.62		1891.87	1905.96
			2	2087.82	2098.7	2105.97	2095.65		2097.03	2100.11
			3	2216.63	2203.1	2169.18	2204.46		2198.34	2192.25
		58.9 μM RGR KG only	1	155.4	152.41	157.81	158.02		155.91	156.08
			2	141.6	144.61	152.01	153.82		148.01	150.147
			3	138.8	141.81	150.61	141.82		143.26	144.747
	Hs H2B (23-37) Control	10 μM Hs H2B (23-37) + GST-HsPRMT7	1	24164.2	24662.2	24546.9	24432.7		24451.5	24547.3
			2	26636.4	26678.5	26361.8	26533		26552.4	26524.5
			3	21221.3	21469.7	21048.8	20973.3		21178.3	21164
		10 μM Hs H2B (23-37) only	1	132.2	137.81	139.61	142.42		138.01	139.947
			2	140.2	146.01	144.01	149.82		145.01	146.613
			3	117.4	116.81	125.81	121.61		120.407	121.41
	E only control / KCl	GST-HsPRMT7 only	1	134.4	149.61	152.41	141.82		144.56	147.947
			2	169.8	162.81	166.61	180.82		170.01	170.08
			3	157.6	151.01	158.81	158.02		156.36	155.947
	+ 130 mM KCl
		Experiment Name	Replicate #	Cycle 1	Cycle 2	Cycle 3	Cycle 4		Avg 1-4	Avg 2-4
	RGR KG Substrates w/ 130 mM KCl	0.4 μM RGR KG + GST-HsPRMT7	1	166.2	172.41	175.22	163.42		169.312	170.35
			2	208.2	204.61	203.82	200.63		204.315	203.02
			3	176.2	188.41	194.22	195.02		188.463	192.55
		1.0 μM RGR KG + GST-HsPRMT7	1	184.8	185.41	186.02	186.82		185.762	186.083
			2	169.8	177.41	173.22	180.62		175.263	177.083
			3	191.2	176.81	189.82	190.62		187.112	185.75
		2.0 μM RGR KG + GST-HsPRMT7	1	186.8	193.61	179.42	185.22		186.263	186.083
			2	254.21	266.22	259.82	273.84		263.522	266.627
			3	218.21	210.41	235.82	221.23		221.418	222.487
		4.0 μM RGR KG + GST-HsPRMT7	1	291.01	299.02	288.63	303.24		295.475	296.963
			2	238.01	247.82	242.62	245.23		243.42	245.223
			3	245.81	235.41	233.02	246.23		240.118	238.22
		17.1 μM RGR KG + GST-HsPRMT7	1	611.42	577.44	577.06	588.68		588.65	581.06
			2	584.02	578.84	574.06	600.68		584.4	584.527
			3	495.41	492.83	500.45	497.87		496.64	497.05
		58.9 μM RGR KG + GST-HsPRMT7	1	825.22	852.45	819.68	825.71		830.765	832.613
			2	692.22	714.25	733.27	717.7		714.36	721.74
			3	793.62	812.45	788.68	778.91		793.415	793.347
		58.9 μM RGR KG only	1	125.6	128.61	138.21	127.22		129.91	131.347
			2	112.8	119.81	111.01	114.82		114.61	115.213
			3	124	135.41	140.01	132.22		132.91	135.88
	Positive Control	10 μM Hs H2B (23-37) + GST-HsPRMT7	1	10744.5	10785.3	11130.3	11145.5		10951.4	11020.4
			2	9648.31	9558.85	9625.59	9522.32		9588.77	9568.92
			3	9819.53	9848.27	9500.38	9961.18		9782.34	9769.94
		10 μM Hs H2B (23-37) only	1	108	107.21	115.01	120.02		112.56	114.08
			2	129	144.01	146.22	150.02		142.312	146.75
			3	117.6	124.81	125.21	136.02		125.91	128.68

## Sheet: Fig8 (KRGR, RKR, RGRK, RER)
	Instrument Type	LS 6000
	User Number	10
	User Id	TROY
	User Comments
	Isotope Name(s):	3H
	Scintillator Choice:	LIQUID
	without salt
		Experiment Name	Replicate #	Cycle 1	Cycle 2	Cycle 3	Cycle 4		Avg 1-4	Avg 2-4
	E only control	GST-HsPRMT7 only	1	138.4	135.41	135.02	138.23		136.765	136.22
			2	169.8	180.62	175.43	186.25		178.025	180.767
			3	178.4	176.01	176.63	180.24		177.82	177.627
	Positive Control	10 μM Hs H2B (23-37) + GST-HsPRMT7	1	19699.6	20467.9	20137.4	19894		20049.7	20166.4
			2	23477.9	23578	23048.1	23219.4		23330.8	23281.8
			3	17105.1	17673.1	17655.8	17404.6		17459.6	17577.8
	KRGR KG Substrates	0.1 μM peptide + GST-HsPRMT7	1	222.2	231.22	222.24	229.46		226.28	227.64
			2	250	235.22	236.04	252.66		243.48	241.307
			3	228.8	228.22	224.84	228.86		227.68	227.307
		0.2 μM peptide + GST-HsPRMT7	1	377.6	362.43	385.27	379.5		376.2	375.733
			2	321.6	344.23	322.46	349.29		334.395	338.66
			3	400.6	436.84	417.27	406.3		415.252	420.137
		0.4 μM peptide + GST-HsPRMT7	1	666.21	627.46	660.72	644.77		649.79	644.317
			2	664.21	684.06	659.52	660.97		667.19	668.183
			3	461.81	494.45	455.28	485.53		474.267	478.42
		0.8 μM peptide + GST-HsPRMT7	1	1067.01	1079.9	1066.59	1049.27		1065.69	1065.25
			2	1127.02	1086.1	1064.79	1111.69		1097.4	1087.53
			3	1348.42	1308.33	1324.64	1301.34		1320.68	1311.44
		20 μM peptide + GST-HsPRMT7	1	927.01	882.69	925.17	910.84		911.428	906.233
			2	991.22	972.3	974.58	999.86		984.49	982.247
			3	1027.62	1058.9	1039.19	1094.29		1055	1064.13
	RKR KG Substrates	0.1 μM peptide + GST-HsPRMT7	1	261.01	264.23	260.85	263.47		262.39	262.85
			2	329.41	328.04	340.47	327.69		331.403	332.067
			3	275.81	292.43	289.66	294.88		288.195	292.323
		0.2 μM peptide + GST-HsPRMT7	1	416.01	426.65	421.08	434.12		424.465	427.283
			2	646.02	643.07	639.52	670.79		649.85	651.127
			3	692.62	678.08	687.73	680.39		684.705	682.067
		0.4 μM peptide + GST-HsPRMT7	1	1037.63	1002.91	1065.21	1018.48		1031.06	1028.87
			2	1055.43	1034.72	1024.2	1041.49		1038.96	1033.47
			3	1102.03	1132.33	1117.82	1149.92		1125.52	1133.36
		0.8 μM peptide + GST-HsPRMT7	1	1780.06	1808.41	1806.36	1737.08		1782.98	1783.95
			2	1681.25	1676.19	1688.13	1645.86		1672.86	1670.06
			3	1563.65	1594.58	1567.71	1591.45		1579.35	1584.58
		20 μM peptide + GST-HsPRMT7	1	1496.65	1533.98	1524.5	1457.01		1503.04	1505.16
			2	1477.85	1489.57	1454.09	1440.41		1465.48	1461.36
			3	1433.05	1466.97	1435.09	1436.21		1442.83	1446.09
	RGRK KG Substrates	0.1 μM peptide + GST-HsPRMT7	1	230.01	230.03	231.45	220.86		228.088	227.447
			2	219.01	218.23	220.25	221.06		219.637	219.847
			3	215.61	218.63	212.24	203.06		212.385	211.31
		0.2 μM peptide + GST-HsPRMT7	1	347.82	331.44	340.87	335.5		338.908	335.937
			2	329.62	333.24	358.68	332.7		338.56	341.54
			3	358.42	363.45	357.08	352.9		357.962	357.81
		0.4 μM peptide + GST-HsPRMT7	1	591.03	602.68	579.12	593.18		591.502	591.66
			2	610.03	635.08	630.33	607.18		620.655	624.197
			3	647.03	654.29	663.94	653.99		654.812	657.407
		0.8 μM peptide + GST-HsPRMT7	1	1006.05	1004.33	986.01	1012.9		1002.32	1001.08
			2	774.64	814.11	796.17	787.03		792.987	799.103
			3	971.05	967.53	970.21	934.08		960.717	957.273
		20 μM peptide + GST-HsPRMT7	1	863.25	851.31	853.79	864.46		858.202	856.52
			2	754.84	736.7	755.16	756.23		750.732	749.363
			3	972.05	963.53	950.21	954.09		959.97	955.943
	RER KG Substrates	0.1 μM peptide + GST-HsPRMT7	1	123.61	125.82	137.83	126.24		128.375	129.963
			2	114.21	125.82	120.03	117.44		119.375	121.097
			3	140.01	131.22	138.23	142.84		138.075	137.43
		0.2 μM peptide + GST-HsPRMT7	1	122.21	127.82	119.03	135.64		126.175	127.497
			2	137.81	145.82	114.03	155.45		138.277	138.433
			3	141.41	133.62	151.64	142.84		142.377	142.7
		0.4 μM peptide + GST-HsPRMT7	1	143.01	167.22	167.84	160.45		159.63	165.17
			2	171.81	186.63	188.64	185.26		183.085	186.843
			3	149.41	160.82	158.04	153.45		155.43	157.437
		0.8 μM peptide + GST-HsPRMT7	1	270.82	281.64	267.66	271.49		272.903	273.597
			2	263.22	263.04	274.46	277.29		269.502	271.597
			3	251.02	270.04	265.26	260.68		261.75	265.327
		20 μM peptide + GST-HsPRMT7	1	760.45	782.72	774.18	755.84		768.298	770.913
			2	559.04	560.49	573.54	560.58		563.413	564.87
			3	693.65	673.7	673.36	669.01		677.43	672.023
	+ 130 mM KCl
		Experiment Name	Replicate #	Cycle 1	Cycle 2	Cycle 3	Cycle 4		Avg 1-4	Avg 2-4
	E only control	GST-HsPRMT7 only	1	121.2	118.61	125.62	127.43		123.215	123.887
			2	118.6	127.41	126.62	127.63		125.065	127.22
			3	73.6	77.41	75.21	71.62		74.46	74.7467
	Positive Control	10 μM Hs H2B (23-37) + GST-HsPRMT7	1	7174.04	7279.44	7220.83	7249.04		7230.84	7249.77
			2	6329.24	6406.57	6267.27	6228.98		6308.02	6300.94
			3	6731.85	6808.41	6841.98	6641.09		6755.83	6763.83
	KRGR KG Substrates	0.1 μM peptide + GST-HsPRMT7	1	95.4	88.01	92.62	104.43		95.115	95.02
			2	82	86.01	92.82	88.42		87.3125	89.0833
			3	125.2	131.01	131.02	143.04		132.567	135.023
		0.2 μM peptide + GST-HsPRMT7	1	138.2	138.21	142.83	133.84		138.27	138.293
			2	90.2	90.21	98.22	98.43		94.265	95.62
			3	115	111.21	127.62	109.83		115.915	116.22
		0.4 μM peptide + GST-HsPRMT7	1	100.6	108.41	102.62	106.03		104.415	105.687
			2	96.4	97.01	93.22	103.03		97.415	97.7533
			3	128.4	122.61	120.42	122.43		123.465	121.82
		0.8 μM peptide + GST-HsPRMT7	1	152.2	149.42	142.23	150.24		148.523	147.297
			2	173.6	176.62	171.43	177.85		174.875	175.3
			3	164.2	164.82	150.03	173.45		163.125	162.767
		20 μM peptide + GST-HsPRMT7	1	409.01	421.04	414.28	421.31		416.41	418.877
			2	556.21	541.06	523.9	537.15		539.58	534.037
			3	489.41	508.45	483.09	487.53		492.12	493.023
	RKR KG Substrates	0.1 μM peptide + GST-HsPRMT7	1	93.6	96.21	100.42	95.43		96.415	97.3533
			2	102.8	105.01	107.22	103.83		104.715	105.353
			3	82.8	86.61	84.42	82.22		84.0125	84.4167
		0.2 μM peptide + GST-HsPRMT7	1	108.4	109.81	108.02	107.23		108.365	108.353
			2	118.6	121.61	118.42	123.44		120.517	121.157
			3	147.01	146.62	139.23	140.84		143.425	142.23
		0.4 μM peptide + GST-HsPRMT7	1	109.2	116.41	113.82	118.23		114.415	116.153
			2	121	120.21	121.62	124.24		121.767	122.023
			3	109.8	109.61	106.62	121.03		111.765	112.42
		0.8 μM peptide + GST-HsPRMT7	1	161.81	163.42	163.63	161.05		162.478	162.7
			2	135.21	143.22	144.03	152.84		143.825	146.697
			3	123.61	129.02	129.23	123.84		126.425	127.363
		20 μM peptide + GST-HsPRMT7	1	638.23	651.88	649.13	636.78		644.005	645.93
			2	650.63	617.48	654.34	639.39		640.46	637.07
			3	687.63	694.69	684.94	666.39		683.413	682.007
	RGRK KG Substrates	0.1 μM peptide + GST-HsPRMT7	1	77	73.41	74.02	72.02		74.1125	73.15
			2	105.61	103.01	106.22	113.63		107.118	107.62
			3	97.61	94.61	99.42	96.23		96.9675	96.7533
		0.2 μM peptide + GST-HsPRMT7	1	75.6	77.41	76.82	85.23		78.765	79.82
			2	102.81	103.61	102.42	101.63		102.618	102.553
			3	97.61	103.01	99.82	93.83		98.5675	98.8867
		0.4 μM peptide + GST-HsPRMT7	1	107.81	110.82	119.83	121.04		114.875	117.23
			2	90.61	82.01	93.42	89.03		88.7675	88.1533
			3	99.01	90.21	105.62	101.83		99.1675	99.22
		0.8 μM peptide + GST-HsPRMT7	1	129.21	120.82	125.83	131.44		126.825	126.03
			2	139.61	134.42	146.03	157.65		144.427	146.033
			3	154.41	162.82	148.63	153.05		154.728	154.833
		20 μM peptide + GST-HsPRMT7	1	397.02	363.25	381.69	363.11		376.268	369.35
			2	369.02	367.85	382.89	377.12		374.22	375.953
			3	368.42	353.25	362.88	366.51		362.765	360.88
	RER KG Substrates	0.1 μM peptide + GST-HsPRMT7	1	76.61	78.21	78.22	74.62		76.915	77.0167
			2	113.21	99.22	112.03	101.63		106.523	104.293
			3	104.41	107.42	103.62	93.43		102.22	101.49
		0.2 μM peptide + GST-HsPRMT7	1	96.01	91.61	90.22	84.03		90.4675	88.62
			2	72.61	75.61	70.82	74.22		73.315	73.55
			3	113.21	114.82	105.43	118.04		112.875	112.763
		0.4 μM peptide + GST-HsPRMT7	1	108.61	106.02	103.02	115.84		108.373	108.293
			2	82.81	86.01	78.22	81.63		82.1675	81.9533
			3	87.81	90.01	95.02	91.83		91.1675	92.2867
		0.8 μM peptide + GST-HsPRMT7	1	85.21	89.41	84.62	93.03		88.0675	89.02
			2	88.21	83.41	83.62	74.22		82.365	80.4167
			3	85.01	89.81	98.82	107.62		95.315	98.75
		20 μM peptide + GST-HsPRMT7	1	111.81	120.62	117.63	120.24		117.575	119.497
			2	108.01	107.62	110.23	109.04		108.725	108.963
			3	111.41	101.02	103.83	101.43		104.422	102.093
