# Supplementary material for: The exquisite specificity of human protein arginine methyltransferase 7 (PRMT7) toward Arg-X-Arg sites
Source: PLoS One. 2023 May 22;18(5):e0285812. doi: 10.1371/journal.pone.0285812 (PMC10202292; doi:10.1371/journal.pone.0285812)
Supplement: S2 File — (XLSX) [file pone.0285812.s002.xlsx]

## Sheet: Fig3
	Table Analyzed	avg cy 2-4 combined	avg cy 2-4 combined	avg cy 2-4 combined	avg cy 2-4 combined
	Column 1	GST-HsPRMT7 + Hs H2B (23-37)	GST-HsPRMT7 + Hs H2B (23-37)	GST-HsPRMT7 + Xl H2B (23-37)	GST-HsPRMT7 + Xl H2B (23-37)
	vs.	vs.	vs.	vs.	vs.
	Column 2	GST-HsPRMT7 Only	Hs H2B (23-37) only	GST-HsPRMT7 Only	Xl H2B (23-37) only
	Unpaired t test
	P value	<0.0001	<0.0001	0.4828	0.173
	P value summary	****	****	ns	ns
	Significantly different (P < 0.05)?	Yes	Yes	No	No
	One- or two-tailed P value?	Two-tailed	Two-tailed	Two-tailed	Two-tailed
	t, df	t=17.60, df=4	t=17.60, df=4	t=0.7728, df=4	t=1.656, df=4
	How big is the difference?
	Mean of column D	85	81.18	85	70.27
	Mean of column E	1604	1604	98.42	98.42
	Difference between means (E - D) ± SEM	1519 ± 86.34	1523 ± 86.54	13.43 ± 17.37	28.16 ± 17.00
	95% confidence interval	1280 to 1759	1283 to 1763	-34.81 to 61.67	-19.04 to 75.35
	R squared (eta squared)	0.9872	0.9873	0.1299	0.4069
	F test to compare variances
	F, DFn, Dfd	529.3, 2, 2	154.9, 2, 2	20.47, 2, 2	257.6, 2, 2
	P value	0.0038	0.0128	0.0931	0.0077
	P value summary	**	*	ns	**
	Significantly different (P < 0.05)?	Yes	Yes	No	Yes
	Data analyzed
	Sample size, column D	3	3	3	3
	Sample size, column E	3	3	3	3

## Sheet: Fig4
	Table Analyzed	t=1h data grouped	t=1h data grouped	t=1h data grouped	t=2h data grouped	t=2h data grouped	t=2h data grouped	t=3h data grouped	t=3h data grouped	t=3h data grouped
	Column 1	E + 10 uM Xl H2B (23-37)	E + 50 uM Xl H2B (23-37)	E + 50 uM Xl H2B (23-37)	E + 10 uM Xl H2B (23-37)	E + 50 uM Xl H2B (23-37)	E + 50 uM Xl H2B (23-37)	E + 10 uM Xl H2B (23-37)	E + 50 uM Xl H2B (23-37)	E + 50 uM Xl H2B (23-37)
	vs.	vs.	vs.	vs.	vs.	vs.	vs.	vs.	vs.	vs.
	Column 2	PRMT7 only	PRMT7 only	E + 10 uM Xl H2B (23-37)	PRMT7 only	PRMT7 only	E + 10 uM Xl H2B (23-37)	PRMT7 only	PRMT7 only	E + 10 uM Xl H2B (23-37)
	Unpaired t test
	P value	0.0042	0.0024	0.0283	<0.0001	0.0034	0.0031	0.001	0.0116	0.0222
	P value summary	**	**	*	****	**	**	***	*	*
	Significantly different (P < 0.05)?	Yes	Yes	Yes	Yes	Yes	Yes	Yes	Yes	Yes
	One- or two-tailed P value?	Two-tailed	Two-tailed	Two-tailed	Two-tailed	Two-tailed	Two-tailed	Two-tailed	Two-tailed	Two-tailed
	t, df	t=5.889, df=4	t=6.801, df=4	t=3.360, df=4	t=16.17, df=4	t=6.204, df=4	t=6.402, df=4	t=8.670, df=4	t=4.413, df=4	t=3.626, df=4
	How big is the difference?
	Mean of column D	112.6	112.6	278.9	173	173	493.3	230.3	230.3	535.1
	Mean of column E	278.9	187.8	187.8	493.3	316.7	316.7	535.1	392.8	392.8
	Difference between means (E - D) ± SEM	166.3 ± 28.24	75.20 ± 11.06	-91.09 ± 27.11	320.3 ± 19.80	143.7 ± 23.16	-176.6 ± 27.58	304.8 ± 35.15	162.5 ± 36.82	-142.3 ± 39.24
	95% confidence interval	87.90 to 244.7	44.50 to 105.9	-166.4 to -15.82	265.3 to 375.3	79.40 to 208.0	-253.2 to -100.0	207.2 to 402.4	60.27 to 264.7	-251.3 to -33.34
	R squared (eta squared)	0.8966	0.9204	0.7384	0.9849	0.9059	0.9111	0.9495	0.8296	0.7667
	F test to compare variances
	F, DFn, Dfd	7.641, 2, 2	3.076, 2, 2	23.50, 2, 2	3.671, 2, 2	5.390, 2, 2	1.468, 2, 2	1.350, 2, 2	1.579, 2, 2	1.169, 2, 2
	P value	0.2314	0.4907	0.0816	0.4282	0.313	0.8103	0.8509	0.7756	0.922
	P value summary	ns	ns	ns	ns	ns	ns	ns	ns	ns
	Significantly different (P < 0.05)?	No	No	No	No	No	No	No	No	No
	Data analyzed
	Sample size, column D	3	3	3	3	3	3	3	3	3
	Sample size, column E	3	3	3	3	3	3	3	3	3

## Sheet: Fig5
	Table Analyzed	Data 3	Data 3	Data 3	Data 3	Data 3
	Column 1	GST-HsPRMT7 + 10 uM Hs H2B (23-37)	GST-HsPRMT7 + 10 uM Mono R KG	GST-HsPRMT7 + 10 uM RGR KG	GST-HsPRMT7 + 10 uM Hs H2B (23-37)	GST-HsPRMT7 + 10 uM Hs H2B (23-37)
	vs.	vs.	vs.	vs.	vs.	vs.
	Column 2	GST-HsPRMT7 only	GST-HsPRMT7 only	GST-HsPRMT7 only	GST-HsPRMT7 + 10 uM Mono R KG	GST-HsPRMT7 + 10 uM RGR KG
	Unpaired t test
	P value	0.0025	0.0037	0.0034	0.0027	0.0126
	P value summary	**	**	**	**	*
	Significantly different (P < 0.05)?	Yes	Yes	Yes	Yes	Yes
	One- or two-tailed P value?	Two-tailed	Two-tailed	Two-tailed	Two-tailed	Two-tailed
	t, df	t=6.735, df=4	t=6.092, df=4	t=6.216, df=4	t=6.622, df=4	t=4.308, df=4
	How big is the difference?
	Mean of column D	114.8	114.8	114.8	4324	4324
	Mean of column E	4324	184.7	1472	184.7	1472
	Difference between means (E - D) ± SEM	4210 ± 625.0	69.94 ± 11.48	1357 ± 218.4	-4140 ± 625.1	-2852 ± 662.1
	95% confidence interval	2474 to 5945	38.06 to 101.8	751.0 to 1964	-5875 to -2404	-4690 to -1014
	R squared (eta squared)	0.919	0.9027	0.9062	0.9164	0.8227
	F test to compare variances
	F, DFn, Dfd	36443, 2, 2	11.30, 2, 2	4447, 2, 2	3226, 2, 2	8.195, 2, 2
	P value	<0.0001	0.1627	0.0004	0.0006	0.2175
	P value summary	****	ns	***	***	ns
	Significantly different (P < 0.05)?	Yes	No	Yes	Yes	No
	Data analyzed
	Sample size, column D	3	3	3	3	3
	Sample size, column E	3	3	3	3	3

## Sheet: Fig6
	Table Analyzed	t=15min data	t=15min data	t=15min data	t=30min data	t=30min data	t=30min data	t=60min data	t=60min data	t=60min data	t=120min data	t=120min data	t=120min data
	Column 1	GST-HsPRMT7 + 10 uM Xe H2B (23-37)	GST-HsPRMT7 + 10 uM Mono R KG	GST-HsPRMT7 + 10 uM RGR KG	GST-HsPRMT7 + 10 uM Xe H2B (23-37)	GST-HsPRMT7 + 10 uM Mono R KG	GST-HsPRMT7 + 10 uM RGR KG	GST-HsPRMT7 + 10 uM Xe H2B (23-37)	GST-HsPRMT7 + 10 uM Mono R KG	GST-HsPRMT7 + 10 uM RGR KG	GST-HsPRMT7 + 10 uM Xe H2B (23-37)	GST-HsPRMT7 + 10 uM Mono R KG	GST-HsPRMT7 + 10 uM RGR KG
	vs.	vs.	vs.	vs.	vs.	vs.	vs.	vs.	vs.	vs.	vs.	vs.	vs.
	Column 2	GST-HsPRMT7 only	GST-HsPRMT7 only	GST-HsPRMT7 only	GST-HsPRMT7 only	GST-HsPRMT7 only	GST-HsPRMT7 only	GST-HsPRMT7 only	GST-HsPRMT7 only	GST-HsPRMT7 only	GST-HsPRMT7 only	GST-HsPRMT7 only	GST-HsPRMT7 only
	Unpaired t test
	P value	0.0218	0.6002	0.007	0.0634	0.0649	<0.0001	0.0002	0.0992	0.0006	0.0126	0.6053	0.0033
	P value summary	*	ns	**	ns	ns	****	***	ns	***	*	ns	**
	Significantly different (P < 0.05)?	Yes	No	Yes	No	No	Yes	Yes	No	Yes	Yes	No	Yes
	One- or two-tailed P value?	Two-tailed	Two-tailed	Two-tailed	Two-tailed	Two-tailed	Two-tailed	Two-tailed	Two-tailed	Two-tailed	Two-tailed	Two-tailed	Two-tailed
	t, df	t=3.647, df=4	t=0.5682, df=4	t=5.092, df=4	t=2.549, df=4	t=2.527, df=4	t=18.78, df=4	t=13.88, df=4	t=2.139, df=4	t=9.985, df=4	t=4.302, df=4	t=0.5602, df=4	t=6.275, df=4
	How big is the difference?
	Mean of column D	101.1	101.1	101.1	99.59	99.59	99.59	151.4	151.4	151.4	211.3	211.3	211.3
	Mean of column E	130.1	106.1	293.9	171.3	178.7	319.1	312	187.9	532.3	323.5	238.8	851.4
	Difference between means (E - D) ± SEM	28.91 ± 7.928	4.980 ± 8.764	192.8 ± 37.87	71.72 ± 28.14	79.14 ± 31.31	219.5 ± 11.69	160.6 ± 11.57	36.50 ± 17.06	380.9 ± 38.14	112.1 ± 26.07	27.43 ± 48.96	640.1 ± 102.0
	95% confidence interval	6.902 to 50.92	-19.35 to 29.31	87.67 to 297.9	-6.414 to 149.9	-7.803 to 166.1	187.0 to 251.9	128.5 to 192.8	-10.87 to 83.87	275.0 to 486.8	39.76 to 184.5	-108.5 to 163.4	356.9 to 923.2
	R squared (eta squared)	0.7688	0.0747	0.8663	0.6189	0.6149	0.9888	0.9797	0.5336	0.9614	0.8223	0.07274	0.9078
	F test to compare variances
	F, DFn, Dfd	2.778, 2, 2	3.616, 2, 2	85.18, 2, 2	39.43, 2, 2	49.06, 2, 2	5.970, 2, 2	2.720, 2, 2	7.086, 2, 2	39.41, 2, 2	4.443, 2, 2	3.321, 2, 2	17.75, 2, 2
	P value	0.5294	0.4333	0.0232	0.0495	0.04	0.2869	0.5376	0.2474	0.0495	0.3674	0.4629	0.1067
	P value summary	ns	ns	*	*	*	ns	ns	ns	*	ns	ns	ns
	Significantly different (P < 0.05)?	No	No	Yes	Yes	Yes	No	No	No	Yes	No	No	No
	Data analyzed
	Sample size, column D	3	3	3	3	3	3	3	3	3	3	3	3
	Sample size, column E	3	3	3	3	3	3	3	3	3	3	3	3

## Sheet: Fig7
	Michaelis-Menten	Mono R KG	RGR KG	KRGR KG	RKR KG	RGRK KG	RER KG
	Best-fit values
	Vmax	262.6	1036	1553	1749	1042	299.5
	Km	0.2228	0.6824	0.8948	0.7592	0.5002	0.1922
	95% CI (profile likelihood)
	Vmax	200.6 to 355.9	836.5 to 1334	1306 to 1903	1394 to 2294	890.1 to 1238	231.2 to 404.6
	Km	0.07363 to 0.5663	0.4039 to 1.187	0.6067 to 1.356	0.4473 to 1.342	0.3289 to 0.7633	0.05989 to 0.5097
	Goodness of Fit
	Degrees of Freedom	13	13	13	13	13	13
	R squared	0.6038	0.909	0.9566	0.9088	0.9287	0.5754
	Sum of Squares	21699	74248	64868	230029	61816	27570
	Sy.x	40.86	75.57	70.64	133	68.96	46.05
	Constraints
	Km	Km > 0	Km > 0	Km > 0	Km > 0	Km > 0	Km > 0
	Number of points
	# of X values	18	18	15	15	15	15
	# Y values analyzed	15	15	15	15	15	15

## Sheet: Fig8
	Michaelis-Menten	Mono R KG (no salt)	RGR KG (no salt)	KRGR KG (no salt)	RKR KG (no salt)	RGRK KG (no salt)	RER KG (no salt)	Hs H2B (23-37) (no salt)
	Best-fit values
	Vmax	993.4	2435	1150	1716	969.7	752.7	17053
	Km	1.422	0.7425	0.6009	0.5527	0.5143	2.787	0.5585
	95% CI (profile likelihood)
	Vmax	874.1 to 1119	2166 to 2717	954.9 to 1359	1465 to 1983	843.5 to 1103	639.6 to 883.9	14848 to 19347
	Km	0.8649 to 2.313	0.4395 to 1.176	0.3294 to 1.015	0.3307 to 0.8731	0.3215 to 0.7828	1.723 to 4.645	0.3153 to 0.9504
	Goodness of Fit
	Degrees of Freedom	16	15	13	13	13	13	16
	R squared	0.8832	0.8011	0.7992	0.8392	0.8575	0.9189	0.7942
	Sum of Squares	268861	1528969	385942	663742	167499	52114	127444545
	Sy.x	129.6	319.3	172.3	226	113.5	63.31	2822
	Constraints
	Km	Km > 0	Km > 0	Km > 0	Km > 0	Km > 0	Km > 0	Km > 0
	Number of points
	# of X values	18	18	15	15	15	15	18
	# Y values analyzed	18	17	15	15	15	15	18
	Michaelis-Menten	Mono R KG + 130mM KCl	RGR KG + 130mM KCl	KRGR + 130 mM KCl	RKR + 130 mM KCl	RGRK + 130 mM KCl	RER + 130 mM KCl	Hs H2B (23-37) (130 mM KCl)
	Best-fit values
	Vmax	165.4	821.7	554.1	875.5	403.6	99.03	15717
	Km	0.2799	6.215	3.348	6.884	2.427	0.01787	16.79
	95% CI (profile likelihood)
	Vmax	141.8 to 190.6	693.3 to 982.3	444.6 to 699.3	710.2 to 1225	330.9 to 488.5	88.55 to 111.4	14689 to 16936
	Km	0.1049 to 0.6195	3.479 to 11.35	1.741 to 7.062	3.806 to 16.26	1.324 to 4.521	??? to 0.08193	13.98 to 20.32
	Goodness of Fit
	Degrees of Freedom	16	16	13	13	13	13	16
	R squared	0.5492	0.8773	0.8678	0.935	0.8686	0.04257	0.9957
	Sum of Squares	14026	114337	42909	44970	22427	2601	1539173
	Sy.x	29.61	84.53	57.45	58.82	41.54	14.15	310.2
	Constraints
	Km	Km > 0	Km > 0	Km > 0	Km > 0	Km > 0	Km > 0	Km > 0
	Number of points
	# of X values	18	18	15	15	15	15	18
	# Y values analyzed	18	18	15	15	15	15	18
